# Supplementary material for: Bifidobacterium infantis utilizes N-acetylglucosamine-containing human milk oligosaccharides as a nitrogen source
Source: Gut Microbes. 2023 Aug 23;15(2):2244721. doi: 10.1080/19490976.2023.2244721 (PMC10448974; doi:10.1080/19490976.2023.2244721)
Supplement: Supplemental Material [file KGMI_A_2244721_SM2260.xlsx]

## Sheet: Table S1
	Table S1. Nitrogen assimilation gene expression levels under either HMO or NAG nitrogen conditions in B. infantis UMA 272, UMA 299, and UMA 302.
				deaminase	deacetylase	glutamate dehydrogenase	glutamate synthetase subunit 1	glutamate dehydrogenase subunit 2	glutamine synthetase	glutamine synthetase	ammonium transporter	PII	PII uridylylase
	compared conditions	B. infantis	gene symbol	nagB	nagA	gdhA	gltD	gltB	glnA1	glnA2	amtP	glnB	glnD	glnR	glnE
		strain #	locus_tag	Blon_0881	Blon_0882	Blon_0011	Blon_1481	Blon_1482	Blon_1893	Blon_0830	Blon_0223	Blon_0224	Blon_0225	Blon_0278	Blon_1452
	pooled HMO vs. ctrl	UMA 272	Log2FC	-0.0765677	0.388041	-0.806734	0.862477	0.87284	-0.439859	0.995668	2.18862	0.380295	-0.103064	1.30182	-1.16618
			adjusted P value	0.414137	7.95e-08	3.78e-29	9.6e-18	1.28e-20	1.95e-05	6.33e-27	1.13e-82	0.0112571	0.542026	1.46e-30	8.12e-49
	LNT vs. ctrl		Log2FC	0.69608	1.26593	-0.0441968	0.166624	0.145579	-0.706192	0.341138	0.498655	-0.868311	0.299658	0.540465	-0.258435
			adjusted P value	4.18e-17	1.37e-72	0.594402	0.134342	0.158701	4.61e-12	0.000460543	3.54e-05	1.01e-08	0.0502527	5.18e-06	0.00179591
	LNnT vs. ctrl		Log2FC	0.554805	0.929949	0.0773115	0.0167331	0.0541337	-0.818878	0.165468	0.523058	-0.556565	0.287885	0.490351	-0.181058
			adjusted P value	2.94e-11	1.64e-39	0.340961	0.89707	0.632148	8.29e-16	0.108551	1.36e-05	0.00023743	0.0618113	3.78e-05	0.0333108
	LNT vs. pooled HMO		Log2FC	0.772648	0.877889	0.762537	-0.695853	-0.727261	-0.266333	-0.65453	-1.68997	-1.24861	0.402721	-0.761358	0.907748
			adjusted P value	3.29e-21	2.61e-36	1.94e-26	9.91e-13	4e-15	0.0106131	5.21e-13	9.32e-53	8.89e-18	0.00527368	2.25e-12	3.29e-30
	LNnT vs. pooled HMO		Log2FC	0.631372	0.541908	0.884045	-0.845744	-0.818707	-0.379019	-0.8302	-1.66556	-0.93686	0.390948	-0.811472	0.985125
			adjusted P value	1.44e-14	1.39e-14	3.66e-35	3.6e-18	8.05e-19	0.000235318	4.32e-20	1.27e-51	5.89e-11	0.00655796	6.03e-14	2.19e-35
	LNT vs. LNnT		Log2FC	0.141275	0.335981	-0.121508	0.149891	0.0914453	0.112686	0.17567	-0.0244026	-0.311746	0.011773	0.0501141	-0.0773771
			adjusted P value	0.384165	0.000107273	0.398686	0.487607	0.731832	0.678319	0.308948	0.955028	0.238527	0.984096	0.8952	0.731832
	NAG vs ctrl	UMA 272	Log2FC	1.23273	2.27661	0.904469	1.07529	0.907079	1.58116	0.632077	2.7789	1.9661	0.112435	0.0327142	0.245148
			adjusted P value	2.4e-08	1.25e-43	1.93e-05	1.01e-05	3.21e-05	1.74e-13	0.00150127	1.12e-58	6.5e-14	0.687542	0.923173	0.427426
		UMA 299	Log2FC	1.4261	0.633446	-2.25434	1.81404	1.72353	2.9045	3.81552	3.63464	1.39617	1.03933	0.944695	-2.87255
			adjusted P value	1.35e-16	0.00213163	1e-41	1.23e-24	6.74e-26	7.34e-61	7.13e-118	4.27e-88	1.56e-14	1.26e-07	1.36e-07	5.13e-53
		UMA 302	Log2FC	1.04278	0.771823	2.43015	2.37057	2.28633	5.03882	1.1239	3.38354	3.31839	2.78439	-0.351063	1.78224
			adjusted P value	5.89e-05	0.00101658	4.27e-65	2.72e-70	2.71e-83	0	3.79e-13	2.01e-182	2.67e-106	5.36e-55	0.0266524	1.85e-32
	NAG vs. cys	UMA 272	Log2FC	1.12997	1.48666	-0.0705149	0.00406237	-0.00112013	-0.448168	-0.378907	0.624302	0.0145152	-0.224685	-0.31817	-0.148884
			adjusted P value	3.11e-06	3.14e-17	0.895395	0.993665	0.998228	0.147173	0.160676	0.00453145	0.980739	0.502218	0.324297	0.770604
		UMA 299	Log2FC	1.93349	1.0364	-1.37567	1.72677	1.56036	0.44195	1.64365	0.80858	0.233887	1.41067	0.285982	-0.148707
			adjusted P value	9.94e-29	5.15e-07	9.71e-16	5.15e-22	5.57e-21	0.0265278	3.65e-23	3.39e-05	0.28431	9.93e-13	0.162624	0.549004
		UMA 302	Log2FC	0.0656762	0.120855	-0.129478	2.45534	2.43467	3.54557	1.60648	2.43593	1.8619	1.85194	-0.114032	0.556394
			adjusted P value	0.861652	0.689736	0.480957	2.51e-73	1.17e-92	1.2e-186	6.97e-25	1.58e-94	1.13e-34	1.37e-24	0.558571	0.000585475

## Sheet: Table S2
Table S2. Log fold change analysis of differentially expressed proteins (DEP's) identified in B. infantis during NAG utilization as compared to control (complex nitrogen) by B. infantis UMA 272. Proteins upregulated and downregulated while utilization of NAG as compared to control (fold change >2.0, p< 0.1 (FDR corrected) are highlighted in red and blue respectively. Out of 32 total DEPs 28 prote…
Protein ID	log2(FC)	p value (FDR corrected)	Protein name	KEGG pathway	Gene ID	Biological process (GO)	Cellular component (GO)	Molecular function (GO)	Gene ontology (GO)	Gene ontology IDs	KEGG ID	Pathway
B7GTD0	4.269	0.023792	Nitrogen regulatory protein P-II*	bln02020 Two-component system	Blon_0224	regulation of nitrogen utilization [GO:0006808]		enzyme regulator activity [GO:0030234]	enzyme regulator activity [GO:0030234]; regulation of nitrogen utilization [GO:0006808]	GO:0006808; GO:0030234	bln:Blon_0224
B7GTD1	4.1052	0.090918	(Protein-PII) uridylyltransferase (EC 2.7.7.59)	bln02020 Two-component system	Blon_0225	nitrogen compound metabolic process [GO:0006807]		[protein-PII] uridylyltransferase activity [GO:0008773]; hydrolase activity [GO:0016787]	[protein-PII] uridylyltransferase activity [GO:0008773]; hydrolase activity [GO:0016787]; nitrogen compound metabolic process [GO:0006807]	GO:0006807; GO:0008773; GO:0016787	bln:Blon_0225
B7GS83	3.9749	0.098733	Phosphate starvation protein PhoH*	09193 Unclassified: signaling and cellular processes, phosphate starvation-inducible protein PhoH and related proteins	Blon_1584			ATP binding [GO:0005524]	ATP binding [GO:0005524]	GO:0005524	bln:Blon_1584
B7GSQ8	3.3799	0.094796	ABC transporter related*	bln02010 ABC transporters	Blon_0107			ATP binding [GO:0005524]	ATP binding [GO:0005524]	GO:0005524	bln:Blon_0107
B7GQR3	3.3325	0.093103	Isocitrate dehydrogenase [NADP] (EC 1.1.1.42)*	bln01230 Biosynthesis of amino acids, bln01120 Microbial metabolism in diverse environments, bln01110 Biosynthesis of secondary metabolites, bln01200 Carbon metabolism, bln01210 2-Oxocarboxylic acid metabolism, bln00480 Glutathione metabolism, bln00020 Citrate cycle (TCA cycle)	Blon_1051	isocitrate metabolic process [GO:0006102]; tricarboxylic acid cycle [GO:0006099]		isocitrate dehydrogenase (NADP+) activity [GO:0004450]; magnesium ion binding [GO:0000287]; NAD binding [GO:0051287]	isocitrate dehydrogenase (NADP+) activity [GO:0004450]; magnesium ion binding [GO:0000287]; NAD binding [GO:0051287]; isocitrate metabolic process [GO:0006102]; tricarboxylic acid cycle [GO:0006099]	GO:0000287; GO:0004450; GO:0006099; GO:0006102; GO:0051287	bln:Blon_1051
B7GUD3	3.3266	0.0040692	Extracellular solute-binding protein, family 5*	bln02024 Quorum sensing	Blon_2012	transmembrane transport [GO:0055085]	ATP-binding cassette (ABC) transporter complex [GO:0043190]		ATP-binding cassette (ABC) transporter complex [GO:0043190]; transmembrane transport [GO:0055085]	GO:0043190; GO:0055085	bln:Blon_2012
B7GUD2	3.3225	0.050996	Binding-protein-dependent transport systems inner membrane component*	bln02024 Quorum sensing	Blon_2011	transmembrane transport [GO:0055085]	integral component of membrane [GO:0016021]; plasma membrane [GO:0005886]		integral component of membrane [GO:0016021]; plasma membrane [GO:0005886]; transmembrane transport [GO:0055085]	GO:0005886; GO:0016021; GO:0055085	bln:Blon_2011
B7GNP5	3.2839	0.023792	Binding-protein-dependent transport systems inner membrane component*	bln02010 ABC transporters	Blon_2343, Blon_2346	transmembrane transport [GO:0055085]	integral component of membrane [GO:0016021]; plasma membrane [GO:0005886]		integral component of membrane [GO:0016021]; plasma membrane [GO:0005886]; transmembrane transport [GO:0055085]	GO:0005886; GO:0016021; GO:0055085	bln:Blon_2343, bln:Blon_2346
B7GQA1	2.8425	0.037963	Glucosamine-6-phosphate deaminase (EC 3.5.99.6) (GlcN6P deaminase) (GNPDA) (Glucosamine-6-phosphate isomerase)*	bln00520 Amino sugar and nucleotide sugar metabolism	nagB Blon_0881	carbohydrate metabolic process [GO:0005975]; N-acetylglucosamine metabolic process [GO:0006044]; N-acetylneuraminate catabolic process [GO:0019262]		glucosamine-6-phosphate deaminase activity [GO:0004342]	glucosamine-6-phosphate deaminase activity [GO:0004342]; carbohydrate metabolic process [GO:0005975]; N-acetylglucosamine metabolic process [GO:0006044]; N-acetylneuraminate catabolic process [GO:0019262]	GO:0004342; GO:0005975; GO:0006044; GO:0019262	bln:Blon_0881	PATHWAY: Amino-sugar metabolism; N-acetylneuraminate degradation; D-fructose 6-phosphate from N-acetylneuraminate: step 5/5. {ECO:0000255|HAMAP-Rule:MF_01241}.
B7GSK5	2.8115	0.044852	Extracellular solute-binding protein, family 5*	bln02024 Quorum sensing	Blon_0053	transmembrane transport [GO:0055085]	ATP-binding cassette (ABC) transporter complex [GO:0043190]		ATP-binding cassette (ABC) transporter complex [GO:0043190]; transmembrane transport [GO:0055085]	GO:0043190; GO:0055085	bln:Blon_0053
B7GTQ8	2.7641	0.023792	Glutamine synthetase (EC 6.3.1.2)*	bln01230 Biosynthesis of amino acids, bln01120 Microbial metabolism in diverse environments, bln02020 Two-component system, bln00630 Glyoxylate and dicarboxylate metabolism, bln00220 Arginine biosynthesis, bln00910 Nitrogen metabolism, bln00250 Alanine, aspartate and glutamate metabolism	Blon_1893	glutamine biosynthetic process [GO:0006542]		ATP binding [GO:0005524]; glutamate-ammonia ligase activity [GO:0004356]	ATP binding [GO:0005524]; glutamate-ammonia ligase activity [GO:0004356]; glutamine biosynthetic process [GO:0006542]	GO:0004356; GO:0005524; GO:0006542	bln:Blon_1893
B7GTL3	2.6467	0.050996	Serine hydroxymethyltransferase (SHMT) (Serine methylase) (EC 2.1.2.1)*	bln01230 Biosynthesis of amino acids, bln01120 Microbial metabolism in diverse environments, bln01110 Biosynthesis of secondary metabolites, bln00630 Glyoxylate and dicarboxylate metabolism, bln01200 Carbon metabolism, bln01240 Biosynthesis of cofactors, bln00680 Methane metabolism, bln00670 One carbon pool by folate, bln00260 Glycine, serine and threonine metabolism, bln00460 Cyanoamino acid met…	glyA Blon_1847	glycine biosynthetic process from serine [GO:0019264]; tetrahydrofolate interconversion [GO:0035999]	cytoplasm [GO:0005737]	glycine hydroxymethyltransferase activity [GO:0004372]; pyridoxal phosphate binding [GO:0030170]	cytoplasm [GO:0005737]; glycine hydroxymethyltransferase activity [GO:0004372]; pyridoxal phosphate binding [GO:0030170]; glycine biosynthetic process from serine [GO:0019264]; tetrahydrofolate interconversion [GO:0035999]	GO:0004372; GO:0005737; GO:0019264; GO:0030170; GO:0035999	bln:Blon_1847	PATHWAY: One-carbon metabolism; tetrahydrofolate interconversion. {ECO:0000255|HAMAP-Rule:MF_00051}.; PATHWAY: Amino-acid biosynthesis; glycine biosynthesis; glycine from L-serine: step 1/1. {ECO:0000255|HAMAP-Rule:MF_00051}.
B7GNP9	2.4	0.13877	Extracellular solute-binding protein, family 1*	bln02010 ABC transporters	Blon_2347						bln:Blon_2347
B7GQ90	2.2611	0.032795	Extracellular solute-binding protein, family 5*	bln02024 Quorum sensing	Blon_0870	transmembrane transport [GO:0055085]	ATP-binding cassette (ABC) transporter complex [GO:0043190]		ATP-binding cassette (ABC) transporter complex [GO:0043190]; transmembrane transport [GO:0055085]	GO:0043190; GO:0055085	bln:Blon_0870
B7GTA3	2.1636	0.093103	Uncharacterized protein*	bln02000 Transporters, Other transporters, Electrochemical potential-driven transporters, Iron transport, K07230 periplasmic iron binding protein	Blon_0197						bln:Blon_0197
B7GP78	2.126	0.037963	Extracellular solute-binding protein, family 5*	bln02010 ABC transporters	Blon_2419	transmembrane transport [GO:0055085]	ATP-binding cassette (ABC) transporter complex [GO:0043190]		ATP-binding cassette (ABC) transporter complex [GO:0043190]; transmembrane transport [GO:0055085]	GO:0043190; GO:0055085	bln:Blon_2419
B7GNN7	2.064	0.093103	Glyco_hyd_65N_2 domain-containing protein*	bln00511 Other glycan degradation	Blon_2335	carbohydrate metabolic process [GO:0005975]		alpha-L-fucosidase activity [GO:0004560]	alpha-L-fucosidase activity [GO:0004560]; carbohydrate metabolic process [GO:0005975]	GO:0004560; GO:0005975	bln:Blon_2335
B7GQ79	1.8706	0.093103	UDP-N-acetylmuramate--L-alanine ligase (EC 6.3.2.8) (UDP-N-acetylmuramoyl-L-alanine synthetase)*	bln00550 Peptidoglycan biosynthesis,	murC Blon_0857	cell cycle [GO:0007049]; cell division [GO:0051301]; cell wall organization [GO:0071555]; peptidoglycan biosynthetic process [GO:0009252]; regulation of cell shape [GO:0008360]	cytoplasm [GO:0005737]	ATP binding [GO:0005524]; UDP-N-acetylmuramate-L-alanine ligase activity [GO:0008763]	cytoplasm [GO:0005737]; ATP binding [GO:0005524]; UDP-N-acetylmuramate-L-alanine ligase activity [GO:0008763]; cell cycle [GO:0007049]; cell division [GO:0051301]; cell wall organization [GO:0071555]; peptidoglycan biosynthetic process [GO:0009252]; regulation of cell shape [GO:0008360]	GO:0005524; GO:0005737; GO:0007049; GO:0008360; GO:0008763; GO:0009252; GO:0051301; GO:0071555	bln:Blon_0857	PATHWAY: Cell wall biogenesis; peptidoglycan biosynthesis. {ECO:0000255|HAMAP-Rule:MF_00046}.
B7GS73	1.8553	0.037963	Branched-chain-amino-acid transaminase (EC 2.6.1.42)*	bln01230 Biosynthesis of amino acids, bln01110 Biosynthesis of secondary metabolites, bln00270 Cysteine and methionine metabolism, bln01240 Biosynthesis of cofactors, bln01210 2-Oxocarboxylic acid metabolism, bln00770 Pantothenate and CoA biosynthesis, bln00280 Valine, leucine and isoleucine degradation, bln00290 Valine, leucine and isoleucine biosynthesis	Blon_1574	isoleucine biosynthetic process [GO:0009097]; leucine biosynthetic process [GO:0009098]; valine biosynthetic process [GO:0009099]		L-isoleucine transaminase activity [GO:0052656]; L-leucine:2-oxoglutarate aminotransferase activity [GO:0050048]; L-leucine transaminase activity [GO:0052654]; L-valine transaminase activity [GO:0052655]	L-isoleucine transaminase activity [GO:0052656]; L-leucine transaminase activity [GO:0052654]; L-leucine:2-oxoglutarate aminotransferase activity [GO:0050048]; L-valine transaminase activity [GO:0052655]; isoleucine biosynthetic process [GO:0009097]; leucine biosynthetic process [GO:0009098]; valine biosynthetic process [GO:0009099]	GO:0009097; GO:0009098; GO:0009099; GO:0050048; GO:0052654; GO:0052655; GO:0052656	bln:Blon_1574	PATHWAY: Amino-acid biosynthesis; L-isoleucine biosynthesis; L-isoleucine from 2-oxobutanoate: step 4/4. {ECO:0000256|ARBA:ARBA00004824}.; PATHWAY: Amino-acid biosynthesis; L-leucine biosynthesis; L-leucine from 3-methyl-2-oxobutanoate: step 4/4. {ECO:0000256|ARBA:ARBA00005072}.; PATHWAY: Amino-acid biosynthesis; L-valine biosynthesis; L-valine from pyruvate: step 4/4. {ECO:0000256|ARBA:ARBA00004…
B7GTC9	1.7562	0.023792	Ammonium transporter*	bln02000 Transporters, K03320 ammonium transporter	Blon_0223		integral component of membrane [GO:0016021]	ammonium transmembrane transporter activity [GO:0008519]	integral component of membrane [GO:0016021]; ammonium transmembrane transporter activity [GO:0008519]	GO:0008519; GO:0016021	bln:Blon_0223
B7GU85	1.593	0.073909	Periplasmic solute binding protein	bln02000 Transporters, K02077 zinc/manganese transport system substrate-binding protein, ABC transporters, prokaryotic type, Metallic cation, iron-siderophore and vitamin B12 transporters	Blon_1963	metal ion transport [GO:0030001]		metal ion binding [GO:0046872]	metal ion binding [GO:0046872]; metal ion transport [GO:0030001]	GO:0030001; GO:0046872	bln:Blon_1963
B7GS78	1.4504	0.032795	Alanine dehydrogenase/PNT domain protein*	bln00760 Nicotinate and nicotinamide metabolism	Blon_1579						bln:Blon_1579
B7GNP6	1.195	0.093103	Extracellular solute-binding protein, family 1*	bln02010 ABC transporters	Blon_2344						bln:Blon_2344
B7GSU2	1.0029	0.093103	O-acetylhomoserine/O-acetylserine sulfhydrylase (EC 2.5.1.49)*	bln00270 Cysteine and methionine metabolism	Blon_1696	transsulfuration [GO:0019346]		O-acetylhomoserine aminocarboxypropyltransferase activity [GO:0003961]; pyridoxal phosphate binding [GO:0030170]	O-acetylhomoserine aminocarboxypropyltransferase activity [GO:0003961]; pyridoxal phosphate binding [GO:0030170]; transsulfuration [GO:0019346]	GO:0003961; GO:0019346; GO:0030170	bln:Blon_1696
B7GR19	-1.1016	0.082346	Preprotein translocase YajC subunit*	bln02024 Quorum sensing, bln03060 Protein export, bln03070 Bacterial secretion system	Blon_1159		integral component of membrane [GO:0016021]; plasma membrane [GO:0005886]		integral component of membrane [GO:0016021]; plasma membrane [GO:0005886]	GO:0005886; GO:0016021	bln:Blon_1159
B7GPR8	-1.1597	0.023792	Chaperonin GroEL (EC 5.6.1.7) (60 kDa chaperonin)*	bln03018 RNA degradation	groEL Blon_0694	protein refolding [GO:0042026]	cytoplasm [GO:0005737]	ATP binding [GO:0005524]; unfolded protein binding [GO:0051082]	cytoplasm [GO:0005737]; ATP binding [GO:0005524]; unfolded protein binding [GO:0051082]; protein refolding [GO:0042026]	GO:0005524; GO:0005737; GO:0042026; GO:0051082	bln:Blon_0694
B7GQR9	-1.4207	0.093103	Elongation factor Ts (EF-Ts)*	bln03012 Translation factors	tsf Blon_1057		cytoplasm [GO:0005737]	translation elongation factor activity [GO:0003746]	cytoplasm [GO:0005737]; translation elongation factor activity [GO:0003746]	GO:0003746; GO:0005737	bln:Blon_1057
B7GMY1	-1.5575	0.093103	Phosphate-binding protein PstS*	bln02010 ABC transporters, bln02020 Two-component system	Blon_0363	phosphate ion transmembrane transport [GO:0035435]	ATP-binding cassette (ABC) transporter complex [GO:0043190]	phosphate ion binding [GO:0042301]	ATP-binding cassette (ABC) transporter complex [GO:0043190]; phosphate ion binding [GO:0042301]; phosphate ion transmembrane transport [GO:0035435]	GO:0035435; GO:0042301; GO:0043190	bln:Blon_0363
B7GNB6	-2.0006	0.098733	30S ribosomal protein S13*	bln03010 Ribosome	rpsM Blon_2213	translation [GO:0006412]	ribosome [GO:0005840]	rRNA binding [GO:0019843]; structural constituent of ribosome [GO:0003735]; tRNA binding [GO:0000049]	ribosome [GO:0005840]; rRNA binding [GO:0019843]; structural constituent of ribosome [GO:0003735]; tRNA binding [GO:0000049]; translation [GO:0006412]	GO:0000049; GO:0003735; GO:0005840; GO:0006412; GO:0019843	bln:Blon_2213
B7GND2	-2.1085	0.082346	50S ribosomal protein L29*	bln03010 Ribosome	rpmC Blon_2229	translation [GO:0006412]	ribosome [GO:0005840]	structural constituent of ribosome [GO:0003735]	ribosome [GO:0005840]; structural constituent of ribosome [GO:0003735]; translation [GO:0006412]	GO:0003735; GO:0005840; GO:0006412	bln:Blon_2229
B7GMZ0	-3.675	0.021606	Extracellular solute-binding protein, family 1	bln02000 Transporters, ABC transporters, prokaryotic type, Saccharide, polyol, and lipid transporters, Putative multiple sugar transporter	Blon_0375	transmembrane transport [GO:0055085]			transmembrane transport [GO:0055085]	GO:0055085	bln:Blon_0375
B7GPL7	-6.6742	0.068675	Ribokinase (RK) (EC 2.7.1.15)	bln00030 Pentose phosphate pathway	rbsK Blon_0640	D-ribose catabolic process [GO:0019303]	cytoplasm [GO:0005737]	ATP binding [GO:0005524]; metal ion binding [GO:0046872]; ribokinase activity [GO:0004747]	cytoplasm [GO:0005737]; ATP binding [GO:0005524]; metal ion binding [GO:0046872]; ribokinase activity [GO:0004747]; D-ribose catabolic process [GO:0019303]	GO:0004747; GO:0005524; GO:0005737; GO:0019303; GO:0046872	bln:Blon_0640	PATHWAY: Carbohydrate metabolism; D-ribose degradation; D-ribose 5-phosphate from beta-D-ribopyranose: step 2/2. {ECO:0000256|HAMAP-Rule:MF_01987}.
B7GPB7	-7.2232	0.037963	Extracellular solute-binding protein, family 1	bln02010 ABC transporters	Blon_2458	transmembrane transport [GO:0055085]			transmembrane transport [GO:0055085]	GO:0055085	bln:Blon_2458

## Sheet: Table S3
Table S3. Log fold change analysis of differentially expressed proteins (DEP's) identified in B. infantis during NAG utilization as compared to L-cysteine by B. infantis UMA 272. Proteins upregulated and downregulated while utilization of NAG as compared to L-cysteine (fold change >2.0, p< 0.1 (FDR corrected) are highlighted in red and blue respectively. Out of 48 total DEPs 45 proteins were iden…
Protein ID	log2(FC)	p value (FDR corrected)	Protein name	KEGG pathway	Gene ID	Biological process (GO)	Cellular component (GO)	Molecular function (GO)	Gene ontology (GO)	Gene ontology IDs	KEGG ID	Pathway
B7GTD1	4.1052	0.090918	(Protein-PII) uridylyltransferase (EC 2.7.7.59)	bln02020 Two-component system	Blon_0225	nitrogen compound metabolic process [GO:0006807]		[protein-PII] uridylyltransferase activity [GO:0008773]; hydrolase activity [GO:0016787]	[protein-PII] uridylyltransferase activity [GO:0008773]; hydrolase activity [GO:0016787]; nitrogen compound metabolic process [GO:0006807]	GO:0006807; GO:0008773; GO:0016787	bln:Blon_0225
B7GNP9	3.3686	0.029954	Extracellular solute-binding protein, family 1*	bln02010 ABC transporters	Blon_2347						bln:Blon_2347
B7GQA2	3.2	0.020019	N-acetylglucosamine-6-phosphate deacetylase*	bln00520 Amino sugar and nucleotide sugar metabolism	nagA Blon_0882	carbohydrate metabolic process [GO:0005975]; N-acetylglucosamine metabolic process [GO:0006044]		metal ion binding [GO:0046872]; N-acetylgalactosamine-6-phosphate deacetylase activity [GO:0047419]; N-acetylglucosamine-6-phosphate deacetylase activity [GO:0008448]	metal ion binding [GO:0046872]; N-acetylgalactosamine-6-phosphate deacetylase activity [GO:0047419]; N-acetylglucosamine-6-phosphate deacetylase activity [GO:0008448]; carbohydrate metabolic process [GO:0005975]; N-acetylglucosamine metabolic process [GO:0006044]	GO:0005975; GO:0006044; GO:0008448; GO:0046872; GO:0047419	bln:Blon_0882
B7GSQ8	2.8418	0.067173	ABC transporter related*	bln02010 ABC transporters	Blon_0107			ATP binding [GO:0005524]	ATP binding [GO:0005524]	GO:0005524	bln:Blon_0107
B7GQA1	2.6559	0.013784	Glucosamine-6-phosphate deaminase (EC 3.5.99.6) (GlcN6P deaminase) (GNPDA) (Glucosamine-6-phosphate isomerase)*	bln00520 Amino sugar and nucleotide sugar metabolism	nagB Blon_0881	carbohydrate metabolic process [GO:0005975]; N-acetylglucosamine metabolic process [GO:0006044]; N-acetylneuraminate catabolic process [GO:0019262]		glucosamine-6-phosphate deaminase activity [GO:0004342]	glucosamine-6-phosphate deaminase activity [GO:0004342]; carbohydrate metabolic process [GO:0005975]; N-acetylglucosamine metabolic process [GO:0006044]; N-acetylneuraminate catabolic process [GO:0019262]	GO:0004342; GO:0005975; GO:0006044; GO:0019262	bln:Blon_0881	PATHWAY: Amino-sugar metabolism; N-acetylneuraminate degradation; D-fructose 6-phosphate from N-acetylneuraminate: step 5/5. {ECO:0000255|HAMAP-Rule:MF_01241}.
B7GTD0	2.5241	0.010903	Nitrogen regulatory protein P-II*	bln02020 Two-component system	Blon_0224	regulation of nitrogen utilization [GO:0006808]		enzyme regulator activity [GO:0030234]	enzyme regulator activity [GO:0030234]; regulation of nitrogen utilization [GO:0006808]	GO:0006808; GO:0030234	bln:Blon_0224
B7GNB1	2.4641	0.039999	Uncharacterized protein*	protein of unknown function	Blon_2208						bln:Blon_2208
B7GNI8	2.1705	0.067266	Biotin carboxylase*	bln01120 Microbial metabolism in diverse environments, bln01110 Biosynthesis of secondary metabolites, bln00630 Glyoxylate and dicarboxylate metabolism, bln01200 Carbon metabolism, bln00640 Propanoate metabolism, bln00280 Valine, leucine and isoleucine degradation, bln00620 Pyruvate metabolism, bln00061 Fatty acid biosynthesis, bln01212 Fatty acid metabolism,	Blon_2286			ATP binding [GO:0005524]; biotin carboxylase activity [GO:0004075]; metal ion binding [GO:0046872]	ATP binding [GO:0005524]; biotin carboxylase activity [GO:0004075]; metal ion binding [GO:0046872]	GO:0004075; GO:0005524; GO:0046872	bln:Blon_2286
B7GTC9	1.8924	0.011656	Ammonium transporter*	bln02000 Transporters, K03320 ammonium transporter	Blon_0223		integral component of membrane [GO:0016021]	ammonium transmembrane transporter activity [GO:0008519]	integral component of membrane [GO:0016021]; ammonium transmembrane transporter activity [GO:0008519]	GO:0008519; GO:0016021	bln:Blon_0223
B7GT17	1.7771	0.021731	Urease subunit alpha (EC 3.5.1.5) (Urea amidohydrolase subunit alpha)*	bln01120 Microbial metabolism in diverse environments, bln00220 Arginine biosynthesis, bln00230 Purine metabolism,	ureC Blon_0111	urea catabolic process [GO:0043419]	cytoplasm [GO:0005737]	nickel cation binding [GO:0016151]; urease activity [GO:0009039]	cytoplasm [GO:0005737]; nickel cation binding [GO:0016151]; urease activity [GO:0009039]; urea catabolic process [GO:0043419]	GO:0005737; GO:0009039; GO:0016151; GO:0043419	bln:Blon_0111	PATHWAY: Nitrogen metabolism; urea degradation; CO(2) and NH(3) from urea (urease route): step 1/1. {ECO:0000256|ARBA:ARBA00004897, ECO:0000256|HAMAP-Rule:MF_01953}.
B7GTP3	1.7131	0.028252	Acetylornithine aminotransferase (ACOAT) (EC 2.6.1.11)*	bln01120 Microbial metabolism in diverse environments, bln01110 Biosynthesis of secondary metabolites, bln01230 Biosynthesis of amino acids, bln00220 Arginine biosynthesis, bln01210 2-Oxocarboxylic acid metabolism, bln00300 Lysine biosynthesis	argD Blon_1878	arginine biosynthetic process [GO:0006526]	cytoplasm [GO:0005737]	N2-acetyl-L-ornithine:2-oxoglutarate 5-aminotransferase activity [GO:0003992]; pyridoxal phosphate binding [GO:0030170]	cytoplasm [GO:0005737]; N2-acetyl-L-ornithine:2-oxoglutarate 5-aminotransferase activity [GO:0003992]; pyridoxal phosphate binding [GO:0030170]; arginine biosynthetic process [GO:0006526]	GO:0003992; GO:0005737; GO:0006526; GO:0030170	bln:Blon_1878	PATHWAY: Amino-acid biosynthesis; L-arginine biosynthesis; N(2)-acetyl-L-ornithine from L-glutamate: step 4/4. {ECO:0000256|HAMAP-Rule:MF_01107}.
B7GPY2	1.6287	0.029776	Glutaredoxin-like protein*	bln01000 Oxidoreductases, Unclassified: metabolism	Blon_0758			glutathione oxidoreductase activity [GO:0097573]	glutathione oxidoreductase activity [GO:0097573]	GO:0097573	bln:Blon_0758
B7GNP6	1.5769	0.04741	Extracellular solute-binding protein, family 1*	bln02010 ABC transporters	Blon_2344						bln:Blon_2344
B7GQU5	1.5045	0.04304	Nucleotide-binding protein*	bln03019 Messenger RNA biogenesis, Uncharacterised P-loop ATPase protein	Blon_1085			ATP binding [GO:0005524]; GTP binding [GO:0005525]	ATP binding [GO:0005524]; GTP binding [GO:0005525]	GO:0005524; GO:0005525	bln:Blon_1085
B7GTL3	1.4737	0.013784	Serine hydroxymethyltransferase (SHMT) (Serine methylase) (EC 2.1.2.1)*	bln01230 Biosynthesis of amino acids, bln01120 Microbial metabolism in diverse environments, bln01110 Biosynthesis of secondary metabolites, bln00630 Glyoxylate and dicarboxylate metabolism, bln01200 Carbon metabolism, bln01240 Biosynthesis of cofactors, bln00680 Methane metabolism, bln00670 One carbon pool by folate, bln00260 Glycine, serine and threonine metabolism, bln00460 Cyanoamino acid met…	glyA Blon_1847	glycine biosynthetic process from serine [GO:0019264]; tetrahydrofolate interconversion [GO:0035999]	cytoplasm [GO:0005737]	glycine hydroxymethyltransferase activity [GO:0004372]; pyridoxal phosphate binding [GO:0030170]	cytoplasm [GO:0005737]; glycine hydroxymethyltransferase activity [GO:0004372]; pyridoxal phosphate binding [GO:0030170]; glycine biosynthetic process from serine [GO:0019264]; tetrahydrofolate interconversion [GO:0035999]	GO:0004372; GO:0005737; GO:0019264; GO:0030170; GO:0035999	bln:Blon_1847	PATHWAY: One-carbon metabolism; tetrahydrofolate interconversion. {ECO:0000255|HAMAP-Rule:MF_00051}.; PATHWAY: Amino-acid biosynthesis; glycine biosynthesis; glycine from L-serine: step 1/1. {ECO:0000255|HAMAP-Rule:MF_00051}.
B7GNP5	1.4344	0.04304	Binding-protein-dependent transport systems inner membrane component*	bln02010 ABC transporters	Blon_2343 Blon_2346	transmembrane transport [GO:0055085]	integral component of membrane [GO:0016021]; plasma membrane [GO:0005886]		integral component of membrane [GO:0016021]; plasma membrane [GO:0005886]; transmembrane transport [GO:0055085]	GO:0005886; GO:0016021; GO:0055085	bln:Blon_2343, Blon_2346
B7GP81	1.4096	0.045068	Binding-protein-dependent transport systems inner membrane component*	bln02010 ABC transporters	Blon_2422	transmembrane transport [GO:0055085]	integral component of membrane [GO:0016021]; plasma membrane [GO:0005886]		integral component of membrane [GO:0016021]; plasma membrane [GO:0005886]; transmembrane transport [GO:0055085]	GO:0005886; GO:0016021; GO:0055085	bln:Blon_2422
B7GSK5	1.3587	0.044444	Extracellular solute-binding protein, family 5*	bln02024 Quorum sensing	Blon_0053	transmembrane transport [GO:0055085]	ATP-binding cassette (ABC) transporter complex [GO:0043190]		ATP-binding cassette (ABC) transporter complex [GO:0043190]; transmembrane transport [GO:0055085]	GO:0043190; GO:0055085	bln:Blon_0053
B7GPX3	1.2254	0.067173	Glutaredoxin-like protein*	bln01000 Oxidoreductases, Unclassified: metabolism	Blon_0749			glutathione oxidoreductase activity [GO:0097573]	glutathione oxidoreductase activity [GO:0097573]	GO:0097573	bln:Blon_0749
B7GTQ8	1.2104	0.0039709	Glutamine synthetase (EC 6.3.1.2)*	bln01230 Biosynthesis of amino acids, bln01120 Microbial metabolism in diverse environments, bln02020 Two-component system, bln00630 Glyoxylate and dicarboxylate metabolism, bln00220 Arginine biosynthesis, bln00910 Nitrogen metabolism, bln00250 Alanine, aspartate and glutamate metabolism	Blon_1893	glutamine biosynthetic process [GO:0006542]		ATP binding [GO:0005524]; glutamate-ammonia ligase activity [GO:0004356]	ATP binding [GO:0005524]; glutamate-ammonia ligase activity [GO:0004356]; glutamine biosynthetic process [GO:0006542]	GO:0004356; GO:0005524; GO:0006542	bln:Blon_1893
B7GPJ5	1.1774	0.074435	Glutamate--cysteine ligase (EC 6.3.2.2)*	bln01240 Biosynthesis of cofactors, bln00270 Cysteine and methionine metabolism, bln00480 Glutathione metabolism	Blon_0617	glutathione biosynthetic process [GO:0006750]		ATP binding [GO:0005524]; glutamate-cysteine ligase activity [GO:0004357]	ATP binding [GO:0005524]; glutamate-cysteine ligase activity [GO:0004357]; glutathione biosynthetic process [GO:0006750]	GO:0004357; GO:0005524; GO:0006750	bln:Blon_0617
B7GNP0	1.1126	0.07924	Dihydrodipicolinate synthetase*	bln00040 Pentose and glucuronate interconversions	Blon_2338			lyase activity [GO:0016829]	lyase activity [GO:0016829]	GO:0016829	bln:Blon_2338
B7GSI5	1.0849	0.016914	Ferritin, Dps family protein*	bln03036 Chromosome and associated proteins, K04047 starvation-inducible DNA-binding protein	Blon_0029			ferric iron binding [GO:0008199]; oxidoreductase activity, acting on metal ions [GO:0016722]	ferric iron binding [GO:0008199]; oxidoreductase activity, acting on metal ions [GO:0016722]	GO:0008199; GO:0016722	bln:Blon_0029
B7GT88	1.0656	0.029074	Uncharacterized protein*	conserved hypothetical protein	Blon_0182						bln:Blon_0182
B7GPX1	1.0579	0.021333	Extracellular solute-binding protein, family 3*	bln02000 Transporters, ABC transporters, prokaryotic type, Phosphate and amino acid transporters, Putative polar amino acid transporter, K02030 polar amino acid transport system substrate-binding protein	Blon_0747						bln:Blon_0747
B7GNN7	1.0524	0.07924	Glyco_hyd_65N_2 domain-containing protein*	bln00511 Other glycan degradation	Blon_2335	carbohydrate metabolic process [GO:0005975]		alpha-L-fucosidase activity [GO:0004560]	alpha-L-fucosidase activity [GO:0004560]; carbohydrate metabolic process [GO:0005975]	GO:0004560; GO:0005975	bln:Blon_2335
B7GT36	1.0269	0.013784	Major facilitator superfamily MFS_1*	No pathways assigned, Transporter, MFS superfamily	Blon_0130		integral component of membrane [GO:0016021]	transmembrane transporter activity [GO:0022857]	integral component of membrane [GO:0016021]; transmembrane transporter activity [GO:0022857]	GO:0016021; GO:0022857	bln:Blon_0130
B7GRV6	1.0238	0.021731	Choloylglycine hydrolase (EC 3.5.1.24)*	bln00121 Secondary bile acid biosynthesis	Blon_1453			choloylglycine hydrolase activity [GO:0045302]	choloylglycine hydrolase activity [GO:0045302]	GO:0045302	bln:Blon_1453
B7GTS4	-1.0056	0.021731	30S ribosomal protein S18*	bln03010 Ribosome	rpsR Blon_0236	translation [GO:0006412]	ribosome [GO:0005840]	rRNA binding [GO:0019843]; structural constituent of ribosome [GO:0003735]	ribosome [GO:0005840]; rRNA binding [GO:0019843]; structural constituent of ribosome [GO:0003735]; translation [GO:0006412]	GO:0003735; GO:0005840; GO:0006412; GO:0019843	bln:Blon_0236
B7GND6	-1.1205	0.099878	30S ribosomal protein S19*	bln03010 Ribosome	rpsS Blon_2233	translation [GO:0006412]	small ribosomal subunit [GO:0015935]	rRNA binding [GO:0019843]; structural constituent of ribosome [GO:0003735]	small ribosomal subunit [GO:0015935]; rRNA binding [GO:0019843]; structural constituent of ribosome [GO:0003735]; translation [GO:0006412]	GO:0003735; GO:0006412; GO:0015935; GO:0019843	bln:Blon_2233
B7GTS5	-1.1292	0.047952	50S ribosomal protein L9*	bln03010 Ribosome	rplI Blon_0237	translation [GO:0006412]	ribosome [GO:0005840]	rRNA binding [GO:0019843]; structural constituent of ribosome [GO:0003735]	ribosome [GO:0005840]; rRNA binding [GO:0019843]; structural constituent of ribosome [GO:0003735]; translation [GO:0006412]	GO:0003735; GO:0005840; GO:0006412; GO:0019843	bln:Blon_0237
B7GNJ6	-1.1338	0.04741	50S ribosomal protein L11*	bln03010 Ribosome	rplK Blon_2294	translation [GO:0006412]	ribosome [GO:0005840]	large ribosomal subunit rRNA binding [GO:0070180]; structural constituent of ribosome [GO:0003735]	ribosome [GO:0005840]; large ribosomal subunit rRNA binding [GO:0070180]; structural constituent of ribosome [GO:0003735]; translation [GO:0006412]	GO:0003735; GO:0005840; GO:0006412; GO:0070180	bln:Blon_2294
B7GND8	-1.1473	0.035153	50S ribosomal protein L23*	bln03010 Ribosome	rplW Blon_2235	translation [GO:0006412]	ribosome [GO:0005840]	rRNA binding [GO:0019843]; structural constituent of ribosome [GO:0003735]	ribosome [GO:0005840]; rRNA binding [GO:0019843]; structural constituent of ribosome [GO:0003735]; translation [GO:0006412]	GO:0003735; GO:0005840; GO:0006412; GO:0019843	bln:Blon_2235
B7GQC2	-1.2778	0.04304	Initiation factor 3*	bln03012 Translation factors, translation initiation factor IF-3	Blon_0902			translation initiation factor activity [GO:0003743]	translation initiation factor activity [GO:0003743]	GO:0003743	bln:Blon_0902
B7GTV2	-1.2992	0.056235	Transcription termination factor Rho (EC 3.6.4.-) (ATP-dependent helicase Rho)*	bln03018 RNA degradation	rho Blon_0265	DNA-templated transcription, termination [GO:0006353]		ATPase, acting on RNA [GO:0008186]; ATP binding [GO:0005524]; helicase activity [GO:0004386]; hydrolase activity [GO:0016787]; RNA binding [GO:0003723]	ATP binding [GO:0005524]; ATPase, acting on RNA [GO:0008186]; helicase activity [GO:0004386]; hydrolase activity [GO:0016787]; RNA binding [GO:0003723]; DNA-templated transcription, termination [GO:0006353]	GO:0003723; GO:0004386; GO:0005524; GO:0006353; GO:0008186; GO:0016787	bln:Blon_0265
B7GUQ0	-1.3075	0.013784	DNA-directed RNA polymerase subunit omega (RNAP omega subunit) (EC 2.7.7.6)	bln03020 RNA polymerase	rpoZ Blon_2135	transcription, DNA-templated [GO:0006351]		DNA binding [GO:0003677]; DNA-directed 5'-3' RNA polymerase activity [GO:0003899]	DNA binding [GO:0003677]; DNA-directed 5'-3' RNA polymerase activity [GO:0003899]; transcription, DNA-templated [GO:0006351]	GO:0003677; GO:0003899; GO:0006351	bln:Blon_2135
B7GNB6	-1.4385	0.054012	30S ribosomal protein S13*	bln03010 Ribosome	rpsM Blon_2213	translation [GO:0006412]	ribosome [GO:0005840]	rRNA binding [GO:0019843]; structural constituent of ribosome [GO:0003735]; tRNA binding [GO:0000049]	ribosome [GO:0005840]; rRNA binding [GO:0019843]; structural constituent of ribosome [GO:0003735]; tRNA binding [GO:0000049]; translation [GO:0006412]	GO:0000049; GO:0003735; GO:0005840; GO:0006412; GO:0019843	bln:Blon_2213
B7GMY4	-1.4599	0.098036	Phosphate ABC transporter, ATPase subunit*	bln02010 ABC transporters	Blon_0366		plasma membrane [GO:0005886]	ATPase-coupled phosphate ion transmembrane transporter activity [GO:0015415]; ATP binding [GO:0005524]; inorganic phosphate transmembrane transporter activity [GO:0005315]	plasma membrane [GO:0005886]; ATP binding [GO:0005524]; ATPase-coupled phosphate ion transmembrane transporter activity [GO:0015415]; inorganic phosphate transmembrane transporter activity [GO:0005315]	GO:0005315; GO:0005524; GO:0005886; GO:0015415	bln:Blon_0366
B7GQD0	-1.5002	0.038552	Quinolinate synthase A (EC 2.5.1.72)*	bln01240 Biosynthesis of cofactors, bln00760 Nicotinate and nicotinamide metabolism	nadA Blon_0910	NAD biosynthetic process [GO:0009435]	cytoplasm [GO:0005737]	4 iron, 4 sulfur cluster binding [GO:0051539]; metal ion binding [GO:0046872]; quinolinate synthetase A activity [GO:0008987]	cytoplasm [GO:0005737]; 4 iron, 4 sulfur cluster binding [GO:0051539]; metal ion binding [GO:0046872]; quinolinate synthetase A activity [GO:0008987]; NAD biosynthetic process [GO:0009435]	GO:0005737; GO:0008987; GO:0009435; GO:0046872; GO:0051539	bln:Blon_0910	PATHWAY: Cofactor biosynthesis; NAD(+) biosynthesis; quinolinate from iminoaspartate: step 1/1. {ECO:0000256|ARBA:ARBA00005065, ECO:0000256|HAMAP-Rule:MF_00569}.
B7GNC8	-1.5887	0.074435	50S ribosomal protein L5*	bln03010 Ribosome	rplE Blon_2225	translation [GO:0006412]	ribosome [GO:0005840]	rRNA binding [GO:0019843]; structural constituent of ribosome [GO:0003735]; tRNA binding [GO:0000049]	ribosome [GO:0005840]; rRNA binding [GO:0019843]; structural constituent of ribosome [GO:0003735]; tRNA binding [GO:0000049]; translation [GO:0006412]	GO:0000049; GO:0003735; GO:0005840; GO:0006412; GO:0019843	bln:Blon_2225
B7GU85	-1.6508	0.028585	Periplasmic solute binding protein*	bln02000 Transporters, K02077 zinc/manganese transport system substrate-binding protein, ABC transporters, prokaryotic type, Metallic cation, iron-siderophore and vitamin B12 transporters	Blon_1963	metal ion transport [GO:0030001]		metal ion binding [GO:0046872]	metal ion binding [GO:0046872]; metal ion transport [GO:0030001]	GO:0030001; GO:0046872	bln:Blon_1963
B7GRP0	-1.8721	0.013784	SSS sodium solute transporter superfamily*	No pathways assigned, K03307 solute:Na+ symporter, SSS family, Unclassified: signaling and cellular processes	Blon_1383		integral component of membrane [GO:0016021]	transmembrane transporter activity [GO:0022857]	integral component of membrane [GO:0016021]; transmembrane transporter activity [GO:0022857]	GO:0016021; GO:0022857	bln:Blon_1383
B7GN73	-1.8907	0.03592	Phage shock protein C, PspC*	No pathways assigned, transmembrane	Blon_2168		integral component of membrane [GO:0016021]; plasma membrane [GO:0005886]		integral component of membrane [GO:0016021]; plasma membrane [GO:0005886]	GO:0005886; GO:0016021	bln:Blon_2168
B7GU31	-1.9794	0.028252	Beta-glucosidase (EC 3.2.1.21)*	bln01110 Biosynthesis of secondary metabolites, bln00460 Cyanoamino acid metabolism, bln00999 Biosynthesis of various plant secondary metabolites, bln00500 Starch and sucrose metabolism	Blon_1905	carbohydrate metabolic process [GO:0005975]		beta-glucosidase activity [GO:0008422]; scopolin beta-glucosidase activity [GO:0102483]	beta-glucosidase activity [GO:0008422]; scopolin beta-glucosidase activity [GO:0102483]; carbohydrate metabolic process [GO:0005975]	GO:0005975; GO:0008422; GO:0102483	bln:Blon_1905
B7GNM2	-2.0537	0.013784	Aminotransferase, class I and II*	bln01110 Biosynthesis of secondary metabolites, bln01230 Biosynthesis of amino acids, bln00270 Cysteine and methionine metabolism, bln00450 Selenocompound metabolism	Blon_2320	biosynthetic process [GO:0009058]		pyridoxal phosphate binding [GO:0030170]; transaminase activity [GO:0008483]	pyridoxal phosphate binding [GO:0030170]; transaminase activity [GO:0008483]; biosynthetic process [GO:0009058]	GO:0008483; GO:0009058; GO:0030170	bln:Blon_2320
B7GMZ0	-2.2649	0.010671	Extracellular solute-binding protein, family 1*	bln02000 Transporters, ABC transporters, prokaryotic type, Saccharide, polyol, and lipid transporters, Putative multiple sugar transporter	Blon_0375	transmembrane transport [GO:0055085]			transmembrane transport [GO:0055085]	GO:0055085	bln:Blon_0375
B7GPL7	-2.3679	0.084325	Ribokinase (RK) (EC 2.7.1.15)*	bln00030 Pentose phosphate pathway	rbsK Blon_0640	D-ribose catabolic process [GO:0019303]	cytoplasm [GO:0005737]	ATP binding [GO:0005524]; metal ion binding [GO:0046872]; ribokinase activity [GO:0004747]	cytoplasm [GO:0005737]; ATP binding [GO:0005524]; metal ion binding [GO:0046872]; ribokinase activity [GO:0004747]; D-ribose catabolic process [GO:0019303]	GO:0004747; GO:0005524; GO:0005737; GO:0019303; GO:0046872	bln:Blon_0640	PATHWAY: Carbohydrate metabolism; D-ribose degradation; D-ribose 5-phosphate from beta-D-ribopyranose: step 2/2. {ECO:0000256|HAMAP-Rule:MF_01987}.
B7GNQ3	-2.4516	0.013228	Extracellular solute-binding protein, family 1	bln02010 ABC transporters	Blon_2351			metal ion binding [GO:0046872]	metal ion binding [GO:0046872]	GO:0003735; GO:0006412; GO:0015935; GO:0019843	bln:Blon_2351

## Sheet: Table S4
	Table S4. Urease cluster gene expression under HMO nitrogen conditions.
				K11959 urea transport system substrate-binding protein	K11960 urea transport system permease protein	K11961 urea transport system permease protein	K11962 urea transport system ATP-binding protein	K11963 urea transport system ATP-binding protein	K07241 nickel/cobalt transporter (NiCoT) family protein	K14048 urease subunit gamma/beta [EC:3.5.1.5]	K01428 urease subunit alpha [EC:3.5.1.5]	K03187 urease accessory protein	K03188 urease accessory protein	K03189 urease accessory protein	K03190 urease accessory protein
	compared conditons	B. infantis strains	locus tag	Blon_0104	Blon_0105	Blon_0106	Blon_0107	Blon_0108	Blon_0109	Blon_0110	Blon_0111	Blon_0112	Blon_0113	Blon_0114	Blon_0115
	pooled HMO vs. ctrl	UMA 272	Log2FC	1.18699	0.0848403	0.27222	0.284565	-0.226739	1.60124	0.869041	1.16631	2.78589	1.9209	1.17154	1.08725
			adjusted P value	1.44e-06	0.698856	0.150772	0.185645	0.381046	1.7e-12	0.00856334	6.89e-12	4.15e-39	2.99e-21	1.98e-05	1.47e-05
	LNT vs. ctrl		Log2FC	3.51576	3.25248	3.64786	3.04382	3.06383	2.65633	2.49251	2.87253	2.32732	2.18758	2.04258	2.48221
			adjusted P value	3.69e-50	1.68e-95	5.94e-131	1.16e-69	4.7e-57	1.19e-33	6.34e-17	1.37e-73	3.73e-27	1.26e-27	5.48e-15	2.55e-26
	LNnT vs. ctrl		Log2FC	3.21528	3.07716	3.41022	2.78517	2.81438	2.17267	2.04996	2.58786	2.08048	1.94155	1.83628	2.35947
			adjusted P value	5.09e-42	2.34e-85	3.41e-114	3.1e-58	4.05e-48	1.28e-22	1.18e-11	1.37e-59	8.36e-22	7.33e-22	2.87e-12	7.29e-24
	LNT vs. pooled HMO		Log2FC	2.32877	3.16764	3.37564	2.75925	3.29057	1.05509	1.62347	1.70621	-0.458573	0.266676	0.871038	1.39496
			adjusted P value	6.56e-25	5.03e-105	2.33e-140	1.73e-70	2.7e-69	3.5e-08	2.48e-10	1.05e-38	0.00923827	0.113877	0.000101748	2.56e-12
	LNnT vs. pooled HMO		Log2FC	2.02829	2.99232	3.138	2.5006	3.04112	0.57143	1.18092	1.42154	-0.705415	0.0206444	0.664745	1.27222
			adjusted P value	3.69e-19	9.46e-94	3.74e-121	7.44e-58	3.73e-59	0.00366252	6.21e-06	4.76e-27	5.2e-05	0.910521	0.00338234	1.88e-10
	LNT vs. LNnT		Log2FC	0.300482	0.175326	0.237642	0.25865	0.249445	0.483663	0.442555	0.284672	0.246842	0.246032	0.206293	0.122743
			adjusted P value	0.567543	0.491777	0.19174	0.270006	0.380298	0.0935885	0.324875	0.162592	0.526661	0.464089	0.731832	0.834848
	compared conditons	B. infantis strains		Blon_0104	Blon_0105	Blon_0106	Blon_0107	Blon_0108	Blon_0109	Blon_0110	Blon_0111	Blon_0112	Blon_0113	Blon_0114	Blon_0115
	NAG vs. ctrl	UMA 272	Log2FC	3.02603	4.01204	3.82421	3.36632	4.14125	2.98151	1.41051	2.31615	0.70379	1.09892	0.880016	1.37876
			adjusted P value	2.2e-25	1.54e-42	3.04e-54	6.13e-31	1.96e-49	2.01e-26	0.000239711	7.21e-29	0.00687509	7.68e-05	0.000910981	1.81e-06
		UMA 299	Log2FC	4.8604	4.62435	4.62172	4.45977	3.80755	3.77834	3.71333	4.25358	3.12166	2.67396	1.7546	1.9871
			adjusted P value	4.26e-118	1.33e-95	1.33e-132	1.52e-113	2.63e-73	1.55e-54	1.92e-35	1.78e-114	2.49e-59	3.99e-35	2.77e-14	3.18e-19
		UMA 302	Log2FC	4.39729	2.2355	3.22387	3.91928	3.78854	2.8285	3.71544	4.04499	3.35611	2.33709	3.01382	2.8435
			adjusted P value	8.32e-75	5.77e-32	3.41e-59	9.98e-80	7.92e-63	1.38e-34	3.53e-56	7.54e-182	4.29e-130	2.8e-51	1.24e-75	1.56e-61
	compared conditons	B. infantis strains		Blon_0104	Blon_0105	Blon_0106	Blon_0107	Blon_0108	Blon_0109	Blon_0110	Blon_0111	Blon_0112	Blon_0113	Blon_0114	Blon_0115
	NAG vs. L-cysteine	UMA 272	Log2FC	0.98636	1.42451	1.53674	1.48944	1.77513	1.37636	1.44883	0.827556	0.189132	0.0777146	0.741823	0.587852
			adjusted P value	0.0075037	5.94e-06	2.52e-09	2.42e-06	1.13e-10	3.11e-06	0.00101928	0.000593745	0.677205	0.910828	0.0243726	0.131175
		UMA 299	Log2FC	1.46892	1.41539	1.75171	1.76575	1.45342	0.906632	1.38031	1.55313	1.17772	1.26156	0.724784	1.27014
			adjusted P value	1.02e-12	2.08e-11	5.1e-23	3.68e-22	1.82e-13	0.000215964	1.64e-06	9.41e-19	2.66e-10	1.73e-09	0.00265762	1.13e-08
		UMA 302	Log2FC	4.48756	4.37811	4.23007	3.93573	4.27033	3.19239	3.90002	3.73399	2.86233	2.25034	2.66723	2.53776
			adjusted P value	3.54e-72	1.94e-97	7.14e-93	2.62e-74	4.12e-65	4.6e-41	2.3e-53	1.29e-149	3.23e-92	1.18e-44	1.63e-56	2.04e-46

## Sheet: Table S5
	Table S5. HMO nitrogen utilization related genes predicted in B. infantis ATCC 15697, entry numbers are accordance to the ones in Figure 5.
		Gene name	Gene symbol	Locus tag
	1	β-galactocosidase	bga	Blon_2016, Blon_2123, Blon_2334, Blon_2416
	2	N-acetyl β-galactocosidase	bga	Blon_0459, Blon_0732, Blon_2355
	3	N-acetyl hexosamine 1-kinase	nanK	Blon_0644
	4	phosphoglucosamine mutase	glmM	Blon_2031
	5	N-acetylglucosamine-6-phosphate deacetylase	nagA	Blon_0882
	6	glucosamine-6-phosphate isomerase	nagB	Blon_0881
	7	fructose-6-phosphate phosphoketolase	xfp	Blon_1722
	8	citrate synthase	gltA2	Blon_0594
	9	aconitase	acnA	Blon_0932
	10	isocitrate dehydrogenase, NADP-dependent	icdA	Blon_1051
	11	glutamate dehydrogenase	gdhA	Blon_0011
	12	glutamate synthetase	gltD, gltB	Blon_1481, Blon_1482
	13	glutamine synthase	glnA1, glnA2	Blon_1893, Blon_0830
	14	bifunctional enzyme UDP-N-acetylglucosamine pyrophosphorylase /glucosamine-1-phosphate N-acetyltransferase	glmU	Blon_1727
	15	UDP-N-acetyl glucosamine 1-carboxyvinyltrasferase	murA	Blon_2321
	16	UDP-N-acetyl muramate dehydrogenase	murB	Blon_2254
	17	UDP-N-acetylmuramate--alanine ligase	murC	Blon_0857
	18	UDP-N-acetylmuramoylalanine--D-glutamate ligase	murD	Blon_0854
	19	UDP-N-acetylmuramyl-tripeptide synthetase	murE	Blon_0893
	20	UDP-N-acetylmuramoylalanyl-D-glutamyl-2, 6-diaminopimelate--D-alanyl-D-alanyl ligase	murF	Blon_0852
	21	phospho-N-acetylmuramoyl-pentapeptide- transferase	mraY	Blon_0853
	22	UDP-N-acetylglucosamine--N-acetylmuramyl- (pentapeptide) pyrophosphoryl-undecaprenol N-acetylglucosamine transferase	murG	Blon_0856
	23	Peptidoglycan glycosyltransferase	ftsl	Blon_0850
	24	Peptidoglycan glycosyltransferase	pbpA	Blon_0079
	25	D-alanyl-D-alanine carboxypeptidase/D-alanyl-D-alanine-endopeptidase	-	Blon_0546

## Sheet: Table S6
Table S6. Defined carbohydrate and nitrogen conditions of bacterial cultures for 2-OG measurement on B. infantis UMA 272, UMA 299, and UMA 302. C stands for carbohydrate source; N stands for nitrogen condition.
C N	LNT	LNnT	Peptone
LNT	UMA 272 UMA 299 UMA 302	-	UMA 272 UMA 299 UMA 302
LNnT	-	UMA 272 UMA 299 UMA 302	UMA 272 UMA 299 UMA 302
lactose	UMA 272 UMA 299 UMA 302	UMA 272 UMA 299 UMA 302	UMA 272 UMA 299 UMA 302

## Sheet: Table S7
	Table S7. Primers used in this study.
	Primer	Sequence (5'-3')
	Blon_0393F	CCATGTCCCACCGTTACCT
	Blon_0393R	CCAGCGACTTCGACATCTTC
	Blon_0881F	TCGACAACGACATCAACCAG
	Blon_0881R	AGTAGTCCTTGTGGCGCAGA
	Blon_0882F	TGGGAGAAGAGCTTCGATGA
	Blon_0882R	GAACGGGCCTTCCAGATG
